# Supplementary material for: Dietary fiber intake and metabolic syndrome in postmenopausal African American women with obesity
Source: PLoS One. 2022 Sep 2;17(9):e0273911. doi: 10.1371/journal.pone.0273911 (PMC9439193; doi:10.1371/journal.pone.0273911)
Supplement: S1 Dataset — (XLSX) [file pone.0273911.s001.xlsx]

## Sheet: Fiber_MetS_Dataset
Case ID	DT_KCALv1	DT_FIBEv1	DT_SOLFIBRv1	DT_INSOLFIBR	Age	Education	Smoking	Marital	Waist_circumference_cm_0	systolic_0	diastolic_0	fasting_glucose_0	HDL_0	TRIG_0	bmi_0	MetS	waist_high	systolic_high	diastolic_high	glucose_high	HDL_low	TRIG_high	TotFIBR_1000kcal	SOLFIBR_1000kcal	INSOLFIBR_1000kcal	Mean_artpressure	MetSz_score	fiber_recs	fiber_per_kcal_recs
F1	1005.44	5.55	1.94	3.61	63.7917	2	2	1	113	145	76	105	46	113	39.017	1	1	1	0	1	1	0	5.51997	1.9295	3.59047	99	1.73145	1	1
F2	2817.09	21.48	7.18	14.3	51.1917	2	1	1	99	133	81	78	91	114	37.4492	0	1	1	0	0	0	0	7.62489	2.54873	5.07616	98.3333	-3.87218	0	1
F3	1792.48	17.21	5.57	11.64	49.2278	3	3	1	132	117	86	105	26	124	47.727	1	1	0	1	1	1	0	9.60122	3.10743	6.4938	96.3333	4.15699	1	1
F4	2425.44	21.52	7.47	14.05	62.5389	3	2	2	115	145	85	94	56	88	43.0608	0	1	1	1	0	0	0	8.87262	3.07985	5.79276	105	0.60898	0	1
F5	3435.53	19.86	7.57	12.29	58.4222	2	3	2	117	124	82	113	51	200	39.648	1	1	0	0	1	0	1	5.78077	2.20344	3.57732	96	3.5179	1	1
F6	1396.29	15.36	4.81	10.55	62.6583	2	3	3	91	127	61	78	55	90	28.5106	0	1	0	0	0	0	0	11.0006	3.44484	7.55574	83	-4.23352	1	1
F7	1690.64	15.33	3.73	11.6	61.7111	2	3	3	123	119	80	96	54	73	41.9063	0	1	0	0	0	0	0	9.06757	2.20627	6.86131	93	0.144276	1	1
F8	1678.03	22.52	7.43	15.09	56.4917	2	3	2	99	145	82	85	74	94	29.2354	0	1	1	0	0	0	0	13.4205	4.42781	8.99269	103	-2.31484	0	1
F9	2852.29	23.41	8.37	15.04	45.7667	1	1	1	118	111	67	119	60	78	40.7005	0	1	0	0	1	0	0	8.20744	2.93448	5.27296	81.6667	0.289567	0	1
F10	4280.33	41.37	11.29	30.08	50.7111	1	2	3	161	119	74	103	36	235	30.3886	1	1	0	0	1	1	1	9.66514	2.63765	7.0275	89	6.73181	0	1
F11	1340.17	21.25	6	15.25	51.1639	3	3	1	109	123	82	99	47	118	31.8268	0	1	0	0	0	1	0	15.8562	4.47704	11.3792	95.6667	0.710604	0	0
F12	235.39	1.28	0.401	0.879	49.3778	1	3	1	114	131	93	97	50	116	31.0646	0	1	1	1	0	1	0	5.43778	1.70356	3.73423	105.667	1.61241	1	1
F13	1842.16	19.44	6.16	13.28	52.1639	2	3	1	127	159	97	84	51	105	40.1766	0	1	1	1	0	0	0	10.5528	3.3439	7.20893	117.667	2.39401	1	1
F14	1789.39	9.81	3.55	6.26	51.325	2	2	2	104	113	73	100	64	136	32.0429	0	1	0	0	1	0	0	5.48232	1.98392	3.4984	86.3333	-1.04481	1	1
F15	537.76	8.02	2.69	5.33	60.1111	2	2	3	121	103	56	100	38	89	37.2087	1	1	0	0	1	1	0	14.9137	5.00223	9.91148	71.6667	-0.449638	1	0
F16	1384.88	11.8	3.61	8.19	58.1	2	2	1	122	113	76	112	42	127	40.66	1	1	0	0	1	1	0	8.52059	2.60672	5.91387	88.3333	2.42534	1	1
F17	4445.69	36.56	12.48	24.08	56.0806	2	3	2	135	130	91	121	42	112	43.9579	1	1	1	1	1	1	0	8.2237	2.80721	5.41648	104	5.20918	0	1
F18	3535.93	31.48	8.95	22.53	55.4444	2	2	3	94	111	69	102	67	41	29.4424	0	1	0	0	1	0	0	8.90289	2.53116	6.37173	83	-3.63404	0	1
F19	590.16	12.96	3.65	9.31	60.3139	3	3	3	97	143	76	106	48	97	29.3501	1	1	1	0	1	1	0	21.9601	6.18476	15.7754	98.3333	0.211414	1	0
F20	1194.54	14.54	4.58	9.96	62.7694	3	3	2	97	138	92	109	72	85	32.0183	1	1	1	1	1	0	0	12.172	3.83411	8.33794	107.333	-0.272643	1	1
F21	4370.3	81.88	25.95	55.93	59.9333	2	3	3	89	141	92	94	49	103	24.1399	1	1	1	1	0	1	0	18.7356	5.93781	12.7977	108.333	-0.360619	0	0
F22	477.17	2.96	1.02	1.94	51.7583	3	1	1	122	125	84	91	48	71	41.9927	0	1	0	0	0	1	0	6.20324	2.1376	4.06564	97.6667	0.399014	1	1
F23	3563.45	23.79	8.3	15.49	54.1861	2	1	2	119	109	82	143	51	127	43.8756	0	1	0	0	1	0	0	6.67611	2.3292	4.34691	91	4.32685	0	1
F24	1240.64	16.11	5.7	10.41	54.3528	2	1	3	113	115	78	114	41	208	33.8591	1	1	0	0	1	1	1	12.9852	4.5944	8.39083	90.3333	3.47942	1	1
F25	1457.33	8.25	2.63	5.62	60.9167	2	2	2	105	131	90	112	60	66	30.4757	1	1	1	1	1	0	0	5.66104	1.80467	3.85637	103.667	0.562879	1	1
F26	1361.14	12.73	3.92	8.81	60.3611	3	2	3	148	110	63	123	47	177	47.5715	1	1	0	0	1	1	1	9.35245	2.87994	6.47252	78.6667	4.84842	1	1
F27	1100.1	10.66	3.55	7.11	59.8694	2	3	3	107	136	96	92	49	94	33.5887	1	1	1	1	0	1	0	9.69003	3.22698	6.46305	109.333	0.739639	1	1
F28	1025.13	18	6.81	11.19	50.2611	2	3	3	112	120	92	91	50	70	34.7799	0	1	0	1	0	1	0	17.5587	6.64306	10.9157	101.333	-0.13033	1	0
F29	1923.65	16	5.62	10.38	58.0361	2	2	1	105	125	89	102	58	152	32.7159	1	1	0	1	1	0	1	8.31752	2.92153	5.39599	101	1.07487	1	1
F30	2220.37	25.06	7.68	17.38	51.4944	3	3	3	106	135	79	89	58	109	39.7228	0	1	1	0	0	0	0	11.2864	3.45888	7.82752	97.6667	-0.848169	0	1
F31	1539.94	20.89	6.01	14.88	59.8472	2	2	2	99	116	66	88	67	52	29.2234	0	1	0	0	0	0	0	13.5655	3.90275	9.66271	82.6667	-4.193	1	1
F32	2463.49	15.16	5.18	9.98	64.6472	3	1	1	112	171	66	103	85	72	31.1035	1	1	1	0	1	0	0	6.15387	2.10271	4.05116	101	-1.12796	1	1
F33	797	8.07	2.52	5.55	52.1444	3	3	2	101	122	85	89	86	57	32.1555	0	1	0	1	0	0	0	10.1255	3.16186	6.96361	97.3333	-3.62907	1	1
F34	683.39	8.51	2.43	6.08	65.4306	2	1	3	93	153	88	103	52	216	25.7791	1	1	1	1	1	0	1	12.4526	3.5558	8.89682	109.667	2.42218	1	1
F35	547.8	5.18	1.66	3.52	59.9333	2	2	2	122	168	83	130	62	120	40.9814	1	1	1	0	1	0	0	9.45601	3.0303	6.4257	111.333	4.63621	1	1
F36	3254.69	26.87	8.7	18.17	62.1056	3	3	2	116	150	89	84	61	52	44.8276	0	1	1	1	0	0	0	8.25578	2.67307	5.58271	109.333	-0.563109	0	1
F37	1228.25	11.87	3.79	8.08	63.05	2	3	3	93	177	96	107	53	63	27.8267	1	1	1	1	1	0	0	9.66416	3.08569	6.57847	123	1.35695	1	1
F38	1288.87	17.41	5.65	11.76	58.8806	3	3	2	100	136	86	106	55	173	26.6462	1	1	1	1	1	0	1	13.508	4.38368	9.12427	102.667	1.67316	1	1
F39	1127.41	13.57	4.86	8.71	58.6333	3	3	2	133	134	93	109	43	121	43.6515	1	1	1	1	1	1	0	12.0364	4.31077	7.72567	106.667	4.47224	1	1
F40	1351.06	9.16	2.82	6.34	65.4278	3	3	1	102	150	82	102	52	37	31.1558	1	1	1	0	1	0	0	6.77986	2.08725	4.69261	104.667	-0.368851	1	1
F41	461.98	2.78	1.06	1.72	65.9778	3	3	2	123	117	73	76	93	64	40.4859	0	1	0	0	0	0	0	6.01758	2.29447	3.7231	87.6667	-4.15075	1	1
F42	1265.66	19.55	6.48	13.07	63.3528	3	3	1	116	118	73	117	68	69	36.0224	0	1	0	0	1	0	0	15.4465	5.11986	10.3266	88	-0.0333259	1	0
F43	1184.31	16.72	5.14	11.58	63.6889	3	2	3	104	119	67	102	78	55	30.053	0	1	0	0	1	0	0	14.1179	4.34008	9.77785	84.3333	-3.16162	1	0
F44	1410.42	10.29	3.69	6.6	50.0139	2	1	1	132	130	94	95	33	123	41.4354	1	1	1	1	0	1	0	7.2957	2.61624	4.67946	106	3.84807	1	1
F45	2238.76	27.99	8.77	19.22	58.2889	2	2	3	103	138	110	95	52	129	37.6116	0	1	1	1	0	0	0	12.5025	3.91735	8.58511	119.333	1.97378	0	1
F46	1064.28	9.45	2.93	6.52	51.0556	1	2	3	127	115	73	142	51	75	39.0954	0	1	0	0	1	0	0	8.87924	2.75303	6.12621	87	3.62792	1	1
F47	281	2.67	0.88	1.79	53.2167	2	2	2	146	108	71	124	35	91	55.5611	1	1	0	0	1	1	0	9.50178	3.13167	6.37011	83.3333	4.44648	1	1
F48	1246.08	9.29	3.31	5.98	57.5639	2	3	3	102	114	65	109	43	96	29.7279	1	1	0	0	1	1	0	7.45538	2.65633	4.79905	81.3333	-0.445786	1	1
F49	2253.19	13.97	5.11	8.86	61.3056	2	1	3	109	100	66	100	49	108	34.7063	1	1	0	0	1	1	0	6.2001	2.2679	3.9322	77.3333	-1.11414	1	1
F50	3406.2	36.89	11.82	25.07	61.7472	2	3	3	129	126	78	94	55	136	48.3741	0	1	0	0	0	0	0	10.8303	3.47014	7.36011	94	1.49206	0	1
F51	640.94	2.58	0.772	1.808	61.8444	3	3	2	122	151	92	92	53	134	42.8576	0	1	1	1	0	0	0	4.02534	1.20448	2.82086	111.667	2.47453	1	1
F52	2944.38	19.17	6.25	12.92	54.8722	3	2	3	119	150	89	100	52	127	55.822	1	1	1	1	1	0	0	6.51071	2.12269	4.38802	109.333	2.6026	1	1
F53	1958.49	50.92	13.32	37.6	59.0111	1	3	3	101	147	99	88	126	58	31.1106	0	1	1	1	0	0	0	25.9996	6.80116	19.1985	115	-4.31582	0	0
F54	2524.84	37.95	12.02	25.93	57.475	2	2	3	102	143	87	90	38	195	28.1692	1	1	1	1	0	1	1	15.0307	4.7607	10.27	105.667	2.15106	0	0
F55	2515.22	26.89	9.32	17.57	63.3167	2	2	2	115	126	72	106	45	51	41.284	1	1	0	0	1	1	0	10.6909	3.70544	6.98547	90	0.195937	0	1
F56	1531.27	17.65	6.03	11.62	63.4833	3	2	3	120	140	84	70	49	90	46.3732	1	1	1	0	0	1	0	11.5264	3.93791	7.58847	102.667	-0.657414	1	1
F57	1014.24	9.75	3.24	6.51	63.1556	1	2	1	96	129	68	121	45	87	31.1267	1	1	0	0	1	1	0	9.61311	3.19451	6.4186	88.3333	0.401911	1	1
F58	680.3	6.36	1.8	4.56	64.4583	3	3	3	104	128	84	89	48	73	36.713	0	1	0	0	0	1	0	9.34882	2.64589	6.70293	98.6667	-0.944808	1	1
F59	2601.04	43.53	12.71	30.82	51.9167	2	2	2	127	126	87	100	69	98	47.2423	1	1	0	1	1	0	0	16.7356	4.88651	11.8491	100	0.949666	0	0
F60	903.44	8.34	2.61	5.73	56.2278	3	3	3	104	132	77	120	63	52	31.6858	1	1	1	0	1	0	0	9.23138	2.88896	6.34242	95.3333	-0.0301175	1	1
F61	3371.42	29.53	9.77	19.76	59.6194	2	1	1	95	110	68	124	120	103	30.1877	0	1	0	0	1	0	0	8.75892	2.89789	5.86103	82	-3.85817	0	1
F62	3598.03	26.48	8.74	17.74	57.9333	2	1	1	102	106	75	108	62	115	33.786	0	1	0	0	1	0	0	7.35958	2.42911	4.93048	85.3333	-0.899434	0	1
F63	584.52	7.53	2.62	4.91	55.6	3	3	2	99	140	80	99	51	166	32.5571	1	1	1	0	0	0	1	12.8824	4.48231	8.40005	100	0.931744	1	1
F64	2402.97	29.98	10.35	19.63	58.7306	2	2	3	99	172	95	82	87	84	31.5474	0	1	1	1	0	0	0	12.4762	4.30717	8.16906	120.667	-1.85291	0	1
F65	3922.52	46.83	14.36	32.47	58.7306	2	2	3	99	172	95	82	87	84	31.5474	0	1	1	1	0	0	0	11.9388	3.66091	8.27784	120.667	-1.85291	0	1
F66	1503.24	15.28	4.73	10.55	56.1278	2	1	2	109	145	88	106	58	93	33.9017	1	1	1	1	1	0	0	10.1647	3.14654	7.01817	107	1.2415	1	1
F67	3488.77	30.95	10.1	20.85	59.3611	3	2	2	112	147	105	86	60	63	35.4712	0	1	1	1	0	0	0	8.87132	2.895	5.97632	119	0.391927	0	1
F68	2661.96	23.57	7.66	15.91	58.3528	3	2	3	112	155	66	88	50	96	32.8903	0	1	1	0	0	1	0	8.85438	2.87758	5.9768	95.6667	-0.438603	0	1
F69	1888.58	13.01	4.84	8.17	45	2	1	3	122	132	88	85	50	66	46.3172	0	1	1	1	0	1	0	6.88877	2.56277	4.326	102.667	0.191432	1	1
F70	669.49	11.09	3.32	7.77	54.175	3	3	2	94	115	74	93	48	129	35.9994	0	1	0	0	0	1	0	16.5648	4.959	11.6058	87.6667	-1.42835	1	0
F71	1140.67	11.81	4.46	7.35	60.8833	2	3	1	114	127	90	120	38	120	40.2905	1	1	0	1	1	1	0	10.3536	3.90998	6.44358	102.333	3.80419	1	1
F72	1515.09	20.41	6.46	13.95	62.0889	3	3	2	98	112	59	97	47	173	40.6438	1	1	0	0	0	1	1	13.4711	4.26377	9.20737	76.6667	-1.03277	1	1
F73	1829.13	13.32	4.08	9.24	59.9278	2	2	2	104	164	83	100	67	51	32.0704	1	1	1	0	1	0	0	7.28215	2.23057	5.05158	110	-0.497201	1	1
F74	1002.83	9.35	3.1	6.25	48.8361	2	2	2	101	134	86	96	54	71	34.4629	0	1	1	1	0	0	0	9.32361	3.09125	6.23236	102	-0.692628	1	1
F75	3337.01	38.64	13.96	24.68	59.2028	2	1	1	131	156	98	117	58	119	46.2904	1	1	1	1	1	0	0	11.5792	4.18339	7.39584	117.333	5.0313	0	1
F76	1544.53	17.47	4.54	12.93	60.9611	3	3	1	123	152	102	109	36	146	42.0264	1	1	1	1	1	1	0	11.3109	2.93941	8.37148	118.667	5.60198	1	1
F77	1216.44	9.07	2.5	6.57	56.4417	2	2	3	97	129	74	99	60	84	30.9174	0	1	0	0	0	0	0	7.45618	2.05518	5.40101	92.3333	-1.72939	1	1
F78	1340.75	12.14	4.3	7.84	59.5972	3	2	3	111	148	94	85	53	163	36.9197	1	1	1	1	0	0	1	9.05463	3.20716	5.84747	112	1.63967	1	1
F79	862.97	8.97	2.86	6.11	60.5139	2	3	2	116	132	91	94	43	99	37.6536	1	1	1	1	0	1	0	10.3943	3.31414	7.0802	104.667	1.54559	1	1
F80	1759.42	20.03	6.82	13.21	63.4667	2	3	3	145	132	85	96	77	90	55.2234	0	1	1	1	0	0	0	11.3844	3.87628	7.50816	100.667	1.44422	1	1
F81	598.76	8.92	2.46	6.46	56.7917	3	2	3	102	116	80	93	100	55	40.0107	0	1	0	0	0	0	0	14.8975	4.10849	10.789	92	-4.52417	1	0
F82	1242.66	13.39	4.44	8.95	57.4444	3	3	2	89	136	84	81	105	42	30.3117	0	1	1	0	0	0	0	10.7753	3.57298	7.20229	101.333	-6.04999	1	1
F83	1388.04	15.51	5.14	10.37	60.1333	3	3	2	100	113	56	110	51	55	34.1548	0	1	0	0	1	0	0	11.174	3.70306	7.47097	75	-2.18668	1	1
F84	1613.55	8.3	2.99	5.31	59.2028	2	2	1	105	118	76	86	41	131	30.9228	0	1	0	0	0	1	0	5.14394	1.85306	3.29088	90	-0.539299	1	1
F85	1900.64	16.2	5	11.2	59.5056	2	2	1	91	135	82	104	64	106	24.4915	1	1	1	0	1	0	0	8.52344	2.63069	5.89275	99.6667	-0.991889	1	1
F86	495.48	5.53	1.8	3.73	64.5333	3	2	3	99	115	72	118	69	197	28.8527	1	1	0	0	1	0	1	11.1609	3.63284	7.52805	86.3333	0.693922	1	1
F87	1222.16	20.65	7.23	13.42	61.7972	#NULL!	2	3	95	156	83	111	61	87	32.4372	1	1	1	0	1	0	0	16.8963	5.91576	10.9806	107.333	0.371387	1	0
F88	968.27	15.21	6.91	8.3	44.9389	1	3	3	116	114	73	104	35	81	41.9993	1	1	0	0	1	1	0	15.7084	7.13644	8.57199	86.6667	0.858699	1	0
F89	972.28	9.87	3.85	6.02	51.8278	2	3	1	104	113	86	105	52	50	44.1028	1	1	0	1	1	0	0	10.1514	3.95976	6.19163	95	-0.638991	1	1
F90	1151.55	13.17	4.35	8.82	51.9833	2	2	1	98	131	80	90	64	104	30.8566	0	1	1	0	0	0	0	11.4368	3.77752	7.65924	97	-1.82483	1	1
F91	3093.75	26.25	7.71	18.54	59.9889	1	2	3	106	138	80	97	42	145	36.5214	1	1	1	0	0	1	0	8.48485	2.49212	5.99273	99.3333	1.38002	0	1
F92	1782.63	23.58	6.51	17.07	63.5639	3	3	1	93	156	94	96	64	43	28.6417	0	1	1	1	0	0	0	13.2276	3.65191	9.57574	114.667	-1.15738	0	1
F93	1310.42	16.38	5.04	11.34	56.3667	1	3	2	100	118	80	106	49	101	32.5482	1	1	0	0	1	1	0	12.4998	3.8461	8.65371	92.6667	-0.0626762	1	1
F94	3355.06	11.08	4.27	6.81	46.1972	3	3	2	130	128	84	117	48	84	45.7388	1	1	0	0	1	1	0	3.30247	1.2727	2.02977	98.6667	3.2773	1	1
F95	1810.35	13.94	4.57	9.37	61.1361	2	2	1	121	125	81	117	48	59	37.6783	1	1	0	0	1	1	0	7.70017	2.52437	5.17579	95.6667	1.9462	1	1
F96	736.55	13.64	4.23	9.41	58.6194	3	3	2	113	111	79	112	41	106	35.6542	1	1	0	0	1	1	0	18.5188	5.74299	12.7758	89.6667	1.59936	1	0
F97	1134.07	9.92	3.45	6.47	64.7306	2	3	3	99	139	96	101	54	78	33.8366	1	1	1	1	1	0	0	8.74726	3.04214	5.70512	110.333	0.399553	1	1
F98	1717.61	13.34	5.18	8.16	59.8361	3	3	2	117	118	76	117	50	117	40.1779	0	1	0	0	1	1	0	7.76661	3.01582	4.75079	90	1.9898	1	1
F99	2386.76	19.25	6.38	12.87	64.3028	3	3	3	104	115	84	118	81	62	40.9733	0	1	0	0	1	0	0	8.06533	2.67308	5.39225	94.3333	-1.09675	1	1
F100	2701.73	37.18	12.52	24.66	63.3139	3	3	3	109	111	65	117	44	59	40.8076	1	1	0	0	1	1	0	13.7616	4.63407	9.12748	80.3333	-0.0706513	0	1
F101	4198.99	32.25	10.87	21.38	65.8139	3	3	3	99	129	71	115	57	113	30.053	0	1	0	0	1	0	0	7.68042	2.58872	5.0917	90.3333	0.104495	0	1
F102	3217.24	26.19	8.83	17.36	64.5611	2	1	3	122	121	65	128	41	121	35.5071	1	1	0	0	1	1	0	8.14052	2.74459	5.39593	83.6667	3.19468	0	1
F103	1026.56	12.11	4.32	7.79	53.7806	3	3	1	109	124	85	109	99	49	30.2488	0	1	0	1	1	0	0	11.7967	4.20823	7.58845	98	-2.29731	1	1
F104	2133.47	20.74	6.05	14.69	60.5639	3	1	3	105	140	92	114	73	117	34.2216	1	1	1	1	1	0	0	9.72125	2.83576	6.8855	108	1.22134	1	1
F105	1403.53	10.92	3.3	7.62	59.1083	3	3	1	101	134	83	115	50	66	26.9986	1	1	1	0	1	1	0	7.78038	2.35121	5.42917	100	0.724606	1	1
F106	673.46	7.23	2.28	4.95	58.9889	2	1	1	117	126	73	113	37	118	36.8848	1	1	0	0	1	1	0	10.7356	3.3855	7.3501	90.6667	2.47211	1	1
F107	4282.93	43.61	14.27	29.34	58.8917	2	3	1	113	127	79	106	34	208	35.4369	1	1	0	0	1	1	1	10.1823	3.33183	6.85045	95	3.66456	0	1
F108	3289.29	30.08	10.15	19.93	59.0361	2	3	2	117	133	79	126	35	122	19.0291	1	1	1	0	1	1	0	9.14483	3.08577	6.05906	97	4.20667	0	1
F109	1168.35	8.5	2.83	5.67	49.8361	2	2	3	89	109	86	76	75	67	27.8723	0	1	0	1	0	0	0	7.27522	2.42222	4.853	93.6667	-5.05906	1	1
F110	2433.08	19.16	6.18	12.98	52.2556	2	3	1	131	129	102	128	39	166	48.1942	1	1	0	1	1	1	1	7.87479	2.53999	5.3348	111	7.12356	1	1
F111	6107.63	39.54	14.31	25.23	57.3167	1	1	3	98	94	76	123	60	160	34.998	1	1	0	0	1	0	1	6.47387	2.34297	4.1309	82	0.508719	0	1
F112	2018.13	18.32	5.54	12.78	59.3056	3	3	3	93	134	84	84	67	317	30.4757	1	1	1	0	0	0	1	9.07771	2.74512	6.3326	100.667	0.9937	1	1
F113	2018.13	18.32	5.54	12.78	59.3056	3	3	3	93	134	84	84	67	317	30.4757	1	1	1	0	0	0	1	9.07771	2.74512	6.3326	100.667	0.9937	1	1
F114	1622.43	9.8	3.42	6.38	63.9361	3	2	2	140	120	78	112	51	67	48.0527	0	1	0	0	1	0	0	6.04032	2.10795	3.93237	92	2.58809	1	1
F115	1571.11	12.74	4.05	8.69	64.4861	3	3	3	110	137	96	106	45	123	35.3395	1	1	1	1	1	1	0	8.10892	2.5778	5.53112	109.667	2.75515	1	1
F116	1589.73	17.52	5.96	11.56	58.2556	3	3	1	101	112	81	81	55	94	34.1728	0	1	0	0	0	0	0	11.0207	3.74906	7.27168	91.3333	-2.46912	1	1
F117	1149.22	9.23	2.86	6.37	56.0806	2	2	2	108	150	95	102	60	87	39.061	1	1	1	1	1	0	0	8.03153	2.48864	5.54289	113.333	1.21647	1	1
F118	708.41	6.24	1.93	4.31	61.35	3	3	3	94	155	99	118	60	58	30.6937	1	1	1	1	1	0	0	8.80846	2.72441	6.08405	117.667	1.33381	1	1
F119	4777.57	45.06	15.96	29.1	55.1	2	3	3	102	114	82	90	67	87	30.8623	0	1	0	0	0	0	0	9.43157	3.34061	6.09096	92.6667	-2.36069	0	1
F120	2168.45	28.5	9.78	18.72	62.2778	2	2	2	130	124	80	109	52	154	42.5885	1	1	0	0	1	0	1	13.143	4.51013	8.63289	94.6667	3.23338	0	1
F121	1136.63	9.17	3.06	6.11	55.9861	3	2	1	127	134	79	100	60	98	49.4344	1	1	1	0	1	0	0	8.06771	2.69217	5.37554	97.3333	1.2068	1	1
F122	368.33	4.09	1.3	2.79	61.9	2	3	3	97	158	91	121	65	138	33.4176	1	1	1	1	1	0	0	11.1042	3.52944	7.57473	113.333	2.43109	1	1
F123	2080.02	31.78	9.34	22.44	61.8472	3	3	2	98	195	91	98	44	200	29.2876	1	1	1	1	0	1	1	15.2787	4.49034	10.7884	125.667	4.00165	0	0
F124	2059.61	11.17	3.75	7.42	62.7	3	3	1	103	117	82	95	42	106	31.489	0	1	0	0	0	1	0	5.42336	1.82073	3.60262	93.6667	-0.132833	1	1
F125	2284.83	13.54	4.83	8.71	55.2556	2	3	2	107	131	91	96	64	84	38.0946	0	1	1	1	0	0	0	5.92604	2.11394	3.8121	104.333	-0.384412	1	1
F126	791.18	6.6	2.24	4.36	50.5	2	1	3	109	136	88	110	50	164	34.6566	1	1	1	1	1	1	1	8.34197	2.83121	5.51076	104	2.88159	1	1
F127	1611.76	12.45	4.27	8.18	52.1028	2	2	3	99	108	79	101	43	102	32.8042	1	1	0	0	1	1	0	7.72448	2.64928	5.0752	88.6667	-0.528582	1	1
F128	1295.9	19.4	5.84	13.56	61.2778	2	3	2	89	168	63	121	111	24	27.1602	1	1	1	0	1	0	0	14.9703	4.50652	10.4638	98	-3.90211	1	0
F129	1153.87	33.95	8.51	25.44	64.1361	3	3	3	107	100	70	119	85	55	42.8801	0	1	0	0	1	0	0	29.4227	7.37518	22.0475	80	-2.40832	0	0
F130	2321.02	19.62	6.79	12.83	54.5417	2	2	1	133	149	87	103	51	44	39.7077	1	1	1	1	1	0	0	8.45318	2.92544	5.52774	107.667	2.40306	1	1
F131	1791.38	27.84	7.83	20.01	55.4306	3	3	2	94	133	78	75	76	38	25.4819	0	1	1	0	0	0	0	15.5411	4.37093	11.1702	96.3333	-5.06346	0	0
F132	2223.25	13.68	4.72	8.96	59.9389	2	2	3	105	128	93	100	69	164	36.8041	1	1	0	1	1	0	1	6.15315	2.12302	4.03014	104.667	0.839574	1	1
F133	1514.46	14.27	4.32	9.95	64.7583	3	3	1	94	136	71	96	63	63	27.4894	0	1	1	0	0	0	0	9.4225	2.8525	6.57	92.6667	-2.65647	1	1
F134	501.74	1.99	0.629	1.361	54.2722	3	2	3	98	148	102	117	31	138	38.0946	1	1	1	1	1	1	0	3.9662	1.25364	2.71256	117.333	4.41855	1	1
F135	4022.91	40.5	12.34	28.16	57.8972	2	3	3	102	146	89	100	54	167	30.4192	1	1	1	1	1	0	1	10.0673	3.06743	6.99991	108	1.78926	0	1
F136	1072.13	13.75	4.48	9.27	49.8722	2	3	1	119	125	78	110	50	74	39.8659	0	1	0	0	1	1	0	12.8249	4.1786	8.64634	93.6667	1.22144	1	1
F137	2033.53	22.55	7.59	14.96	60.4083	2	3	3	100	127	90	92	92	72	38.2094	0	1	0	1	0	0	0	11.0891	3.73243	7.35667	102.333	-3.11193	0	1
F138	539.33	9.11	3.09	6.02	54.9361	3	3	3	103	137	92	98	53	222	31.8722	1	1	1	1	0	0	1	16.8913	5.72933	11.162	107	2.57398	1	0
F139	776.61	16.44	5.02	11.42	62.3083	3	3	3	91	139	87	88	65	47	26.1309	0	1	1	1	0	0	0	21.1689	6.46399	14.7049	104.333	-2.82385	1	0
F140	1748	17.81	5.15	12.66	61.5583	2	3	3	94	136	89	96	73	63	27.3777	0	1	1	1	0	0	0	10.1888	2.94622	7.24256	104.667	-2.1396	1	1
F141	1040.35	8.65	2.81	5.84	51.9833	2	3	2	106	123	93	85	67	304	35.1918	1	1	0	1	0	0	1	8.31451	2.70101	5.6135	103	2.01261	1	1
F142	800.56	11.75	2.72	9.03	59.3333	3	3	3	90	132	58	85	51	46	26.432	0	1	1	0	0	0	0	14.6772	3.39762	11.2796	82.6667	-4.29897	1	0
F143	1197.66	17.92	5.36	12.56	57.1583	3	3	3	112	119	76	89	45	69	37.891	0	1	0	0	0	1	0	14.9625	4.47539	10.4871	90.3333	-1.00254	1	0
F144	1315.79	9.92	3.37	6.55	46.4694	2	3	3	103	114	76	104	59	93	38.3264	0	1	0	0	1	0	0	7.5392	2.5612	4.978	88.6667	-1.03226	1	1
F145	674.77	6.98	2.12	4.86	48.3861	3	3	2	90	133	85	91	45	113	26.9956	1	1	1	1	0	1	0	10.3443	3.14181	7.20245	101	-0.786049	1	1
F146	2207.73	26.15	9	17.15	58.5639	3	3	1	111	126	80	100	64	61	39.2526	0	1	0	0	1	0	0	11.8447	4.07659	7.76816	95.3333	-0.96141	0	1
F147	1890.27	12.84	5.02	7.82	64.3639	3	3	1	121	126	74	92	61	91	42.3391	0	1	0	0	0	0	0	6.79268	2.65571	4.13698	91.3333	-0.546193	1	1
F148	1066	15.3	4.79	10.51	62	3	2	3	103	123	77	111	91	88	36.3638	0	1	0	0	1	0	0	14.3527	4.49343	9.85929	92.3333	-2.00787	1	0
F149	1967.04	16.67	5.91	10.76	62.4361	2	2	3	102	131	70	95	57	250	30.8301	1	1	1	0	0	0	1	8.47466	3.00451	5.47015	90.3333	1.02907	1	1
F150	1382.49	16.66	5.17	11.49	63.8889	2	3	3	103	141	68	98	52	73	28.7223	0	1	1	0	0	0	0	12.0507	3.73963	8.31109	92.3333	-1.10951	1	1
F151	3070.07	18.94	7.21	11.73	59.6056	2	2	1	122	97	67	102	62	260	41.8244	1	1	0	0	1	0	1	6.16924	2.34848	3.82076	77	1.72853	1	1
F152	846.47	7.97	2.58	5.39	58.1583	2	2	3	110	177	94	122	78	111	34.5019	1	1	1	1	1	0	0	9.41557	3.04795	6.36762	121.667	3.04049	1	1
F153	1064.88	10.56	3.41	7.15	60.0417	3	2	1	123	160	97	108	49	132	34.553	1	1	1	1	1	1	0	9.91661	3.20224	6.71437	118	4.52372	1	1
F154	2391.52	41.3	13.28	28.02	59.8722	3	2	3	112	124	81	114	98	54	33.1551	0	1	0	0	1	0	0	17.2694	5.55295	11.7164	95.3333	-1.79542	0	0
F155	1620.69	12.44	3.76	8.68	57.1722	3	2	1	113	138	85	123	78	83	37.7979	1	1	1	1	1	0	0	7.67574	2.32	5.35574	102.667	1.19071	1	1
F156	698.81	19.95	6.15	13.8	63.0528	2	3	1	154	152	96	76	67	76	58.648	0	1	1	1	0	0	0	28.5485	8.80068	19.7479	114.667	2.12977	1	0
F157	914.53	16.59	3.93	12.66	63.0528	2	3	1	154	152	96	76	67	76	58.648	0	1	1	1	0	0	0	18.1405	4.29729	13.8432	114.667	2.12977	1	0
F158	3002.61	26.61	8.82	17.79	65.9444	3	3	3	90	144	59	89	98	218	33.4883	1	1	1	0	0	0	1	8.86229	2.93744	5.92485	87.3333	-3.34552	0	1
F159	2878.22	49.56	15.49	34.07	65.225	2	3	1	89	145	75	105	55	146	25.1283	1	1	1	0	1	0	0	17.219	5.3818	11.8372	98.3333	-0.0315099	0	0
F160	1608.96	22.63	6.33	16.3	51.65	3	3	3	100	155	85	104	52	101	30.6959	1	1	1	1	1	0	0	14.065	3.93422	10.1308	108.333	1.01065	0	0
F161	622.36	8.07	2.4	5.67	65.2	3	3	3	92	139	81	87	66	50	28.689	0	1	1	0	0	0	0	12.9668	3.85629	9.11048	100.333	-3.18873	1	1
F162	644.53	3.67	1.27	2.4	61.2083	2	3	1	109	116	69	88	67	84	38.3264	0	1	0	0	0	0	0	5.69407	1.97043	3.72364	84.6667	-2.76339	1	1
F163	3827.85	24	8	16	45.8	1	3	1	119	126	74	96	72	76	52.839	0	1	0	0	0	0	0	6.26984	2.08995	4.17989	91.3333	-1.23417	0	1
F164	1410.92	23.57	7.9	15.67	57.8583	1	2	2	108	144	88	108	78	65	29.2049	1	1	1	1	1	0	0	16.7054	5.59918	11.1062	106.667	-0.263054	0	0
F165	2187.5	13.77	4.74	9.03	61.1917	2	2	2	102	164	96	114	63	69	59.2931	1	1	1	1	1	0	0	6.29486	2.16686	4.128	118.667	1.71413	1	1
F166	1167.05	10.23	3.37	6.86	58.5861	2	2	3	103	122	74	114	42	84	31.5388	1	1	0	0	1	1	0	8.76569	2.88762	5.87807	90	0.638932	1	1
F167	3393.69	32.38	10.22	22.16	54.1139	2	1	1	101	161	94	96	59	187	28.8063	1	1	1	1	0	0	1	9.54124	3.01147	6.52977	116.333	2.20224	0	1
F168	1687.33	18.69	5.27	13.42	58.0917	2	3	3	104	143	92	106	66	56	29.664	1	1	1	1	1	0	0	11.0767	3.12328	7.95339	109	0.0107361	1	1
F169	4440.27	26.98	7.81	19.17	55.2722	2	1	1	107	133	94	108	72	133	27.1602	1	1	1	1	1	0	0	6.07621	1.7589	4.31731	107	1.13463	0	1
F170	4359.63	27.6	9.13	18.47	66.5472	3	1	2	107	140	88	115	72	76	33.4308	1	1	1	1	1	0	0	6.33081	2.09421	4.2366	105.333	0.591592	0	1
F171	1727.07	22.48	7.3	15.18	57.5028	3	3	3	99	115	66	98	58	52	28.9899	0	1	0	0	0	0	0	13.0163	4.22681	8.78945	82.3333	-2.96177	0	1
F172	2206.4	14.41	5.39	9.02	65.9722	2	2	3	145	180	90	107	45	61	53.6776	1	1	1	1	1	1	0	6.531	2.44289	4.08811	120	5.28699	1	1
F173	1325.38	15.54	5.76	9.78	65.2389	2	3	3	102	128	92	91	66	89	32.2554	0	1	0	1	0	0	0	11.7249	4.34592	7.37902	104	-1.18991	1	1
F174	1099.39	6.91	2.75	4.16	64.05	2	1	1	106	130	75	118	39	63	35.3565	1	1	1	0	1	1	0	6.2853	2.50139	3.78392	93.3333	1.28172	1	1
F175	648.96	6.61	1.64	4.97	62.0778	3	2	3	97	123	75	123	47	57	37.5631	1	1	0	0	1	1	0	10.1855	2.52712	7.65841	91	0.264792	1	1
F176	1613.8	7.74	2.47	5.27	64.0722	1	2	2	90	134	85	93	79	54	23.825	0	1	1	1	0	0	0	4.79613	1.53055	3.26558	101.333	-3.43368	1	1
F177	1117.2	11.04	3.18	7.86	61.4306	3	3	1	90	153	88	97	74	65	27.9816	0	1	1	1	0	0	0	9.88185	2.8464	7.03545	109.667	-1.9326	1	1
F178	1401.81	7.94	3.01	4.93	49.35	2	3	3	90	112	63	100	67	47	27.2125	0	1	0	0	1	0	0	5.66411	2.14722	3.51688	79.3333	-4.30651	1	1
F179	1465.85	17.54	5.79	11.75	59.9028	2	2	3	103	159	92	102	61	99	30.902	1	1	1	1	1	0	0	11.9658	3.94993	8.01583	114.333	1.08214	1	1
F180	1745.08	16.18	3.71	12.47	56.6639	1	2	3	112	141	89	104	58	81	34.4859	1	1	1	1	1	0	0	9.27178	2.12598	7.1458	106.333	1.0514	1	1
F181	522.68	4.12	1.26	2.86	55.4361	2	3	1	119	137	91	122	45	139	37.0467	1	1	1	1	1	1	0	7.88245	2.41065	5.4718	106.333	4.60365	1	1
F182	1090.29	8.77	3.16	5.61	52.9889	2	3	2	104	112	76	101	60	50	32.4887	0	1	0	0	1	0	0	8.04373	2.89831	5.14542	88	-2.00649	1	1
F183	1634.62	16.12	4.95	11.17	60.725	3	2	3	110	141	84	100	56	112	34.9099	1	1	1	0	1	0	0	9.86162	3.02823	6.83339	103	0.9194	1	1
F184	3709.61	22.19	8.67	13.52	48.8444	2	1	3	119	111	77	104	97	63	37.7329	0	1	0	0	1	0	0	5.98176	2.33717	3.64459	88.3333	-2.47174	0	1
F185	1975.39	13.68	4.69	8.99	65.5833	3	3	3	101	124	57	86	37	276	31.9338	1	1	0	0	0	1	1	6.92521	2.37421	4.551	79.3333	0.811832	1	1
F186	2159.44	11.92	4.15	7.77	59.9472	1	3	1	107	131	93	125	60	133.6	35.1544	1	1	1	1	1	0	0	5.51995	1.92179	3.59816	105.667	2.98832	1	1
F187	1699.13	12.51	3.71	8.8	45.2583	2	2	1	120	146	86	102	49	260	34.7063	1	1	1	1	1	1	1	7.36259	2.18347	5.17912	106	4.87175	1	1
F188	3495.07	11.52	4.06	7.46	61.1139	3	2	1	133	154	101	127	51	282.8	48.1843	1	1	1	1	1	0	1	3.29607	1.16164	2.13444	118.667	9.12434	1	1
F189	1233.82	18.18	5.87	12.31	61.8333	2	3	3	122	123	97	92	134	268	43.4907	1	1	0	1	0	0	1	14.7347	4.75758	9.97714	105.667	-0.313375	1	0
F190	1809.47	28.1	8.26	19.84	52.8639	3	1	3	123	151	100	93	69	53	44.86	0	1	1	1	0	0	0	15.5294	4.56487	10.9645	117	0.895425	0	0
F191	2573.5	16.76	5.51	11.25	57.7278	2	3	3	114	117	85	124	48	104	37.9729	1	1	0	1	1	1	0	6.51253	2.14105	4.37148	95.6667	2.70846	1	1
F192	5687.83	59.89	18.42	41.47	59.3167	2	3	1	115	125	91	93	59	65	40.3371	0	1	0	1	0	0	0	10.5295	3.23849	7.29101	102.333	-0.245189	0	1
F193	2524.31	19.99	5.9	14.09	64.1028	2	3	1	96	121	78	122	67	271	26.1853	1	1	0	0	1	0	1	7.919	2.33727	5.58172	92.3333	2.63438	1	1
F194	579.99	5.53	2.01	3.52	54.25	3	3	1	103	116	69	112	65	73	35.9763	0	1	0	0	1	0	0	9.53465	3.46558	6.06907	84.6667	-1.43027	1	1
F195	1907.79	24.69	8.13	16.56	63.1167	3	3	2	96	143	86	113	70	286	28.7039	1	1	1	1	1	0	1	12.9417	4.26148	8.6802	105	3.14969	0	1
F196	1755.67	17.67	5.97	11.7	60.9611	3	3	2	107	134	91	93	72	250	34.5504	1	1	1	1	0	0	1	10.0645	3.40041	6.66412	105.333	1.74901	1	1
F197	2152.74	12.62	4.2	8.42	65.9	2	1	3	107	101	73	100	68	110	33.3721	0	1	0	0	1	0	0	5.8623	1.951	3.91129	82.3333	-1.82598	1	1
F198	736.45	7.04	2.6	4.44	61.6222	2	3	2	100	130	90	120	77	86.4	33.2234	1	1	1	1	1	0	0	9.55937	3.53045	6.02892	103.333	0.182798	1	1
F199	847.62	8.05	2.91	5.14	57.4639	2	2	3	138	150	53	107	96	80.7	45.9635	1	1	1	0	1	0	0	9.49718	3.43314	6.06404	85.3333	-0.779028	1	1
F200	2432.43	20.14	7	13.14	61.7972	3	3	3	132	135	91	100	60	82.6	42.4357	1	1	1	1	1	0	0	8.27979	2.87778	5.40201	105.667	2.05956	1	1
F201	1318.96	21.2	6.76	14.44	55.2111	2	2	1	108	113	66	106	43	105.1	31.3904	1	1	0	0	1	1	0	16.0733	5.12525	10.948	81.6667	-0.0601605	0	0
F202	2134.4	15.04	4.99	10.05	60.3306	2	2	3	130	146	98	105	55	81.3	39.7783	1	1	1	1	1	0	0	7.04648	2.33789	4.70858	114	3.29048	1	1
F203	1857.07	16.33	5.33	11	59.4278	2	3	1	97	127	88	119	78	222	28.4459	1	1	0	1	1	0	1	8.79342	2.87011	5.92331	101	1.84212	1	1
F204	5758.38	29.57	10.5	19.07	55.5778	2	2	1	122	127	86	102	37	191.9	36.3782	1	1	0	1	1	1	1	5.13512	1.82343	3.3117	99.6667	4.00038	0	1
F205	2188.49	25.26	8.24	17.02	54.5556	2	1	3	130	111	80	125	61	271.7	45.0707	1	1	0	0	1	0	1	11.5422	3.76515	7.77705	90.3333	5.50571	0	1
F206	1150.42	12.31	2.34	9.97	51.0167	2	1	3	123	131	91	115	59	247	36.5944	1	1	1	1	1	0	1	10.7004	2.03404	8.6664	104.333	5.17795	1	1
F207	2578.56	23.89	8.66	15.23	53.6667	3	3	2	108	137	80	89	49	238.2	32.7174	1	1	1	0	0	1	1	9.26486	3.35846	5.9064	99	2.02213	0	1
F208	3883.92	25.63	9.02	16.61	57.0278	2	1	1	108	152	101	98	126	263.8	32.7791	1	1	1	1	0	0	1	6.599	2.3224	4.27661	118	0.592079	0	1
F209	4415.23	51.39	15.9	35.49	48.1944	1	2	2	102	121	86	100	79	192	36.3228	1	1	0	1	1	0	1	11.6393	3.60117	8.03809	97.6667	-0.0918615	0	1
F210	1318.35	28.66	9.32	19.34	61.0833	2	2	2	102	113	69	114	110	72.3	29.0299	0	1	0	0	1	0	0	21.7393	7.06944	14.6699	83.6667	-3.91985	0	0
F211	3024.7	17.32	6.35	10.97	58.5167	3	3	3	123	128	98	110	52	211.5	40.6395	1	1	0	1	1	0	1	5.72619	2.09938	3.62681	108	4.924	1	1
F212	896.29	9.88	3.46	6.42	61.1056	3	3	1	89	109	78	101	38	99	26.3707	1	1	0	0	1	1	0	11.0232	3.86036	7.16286	88.3333	-1.06167	1	1
F213	1428.43	14.86	5.32	9.54	62.7778	3	3	2	105	101	63	108	68	57.4	37.2482	0	1	0	0	1	0	0	10.403	3.72437	6.67866	75.6667	-2.81022	1	1

## Sheet: Dictionary
Variable Label	Variable Name
DT_KCALv1	Total Energy Intake
DT_FIBEv1	Absolute Daily Total Fiber Intake (g/day)
DT_SOLFIBRv1	Absolute Daily Soluble Fiber Intake (g/day)
DT_INSOLFIBR	Absolute Daily Insoluble Fiber Intake (g/day)
Age	Age (years)
Education	Education (1. <high school, 2. high school/some college, 3. >college)
Smoking	Smoking History (1. current, 2. former, 3. never)
Marital	Marital Status (1. single/never married, 2. married/living with partner, 3. divorced/separated/widowed)
Waist_circumference_cm_0	Waist circumference (cm)
systolic_0	Systolic Blood Pressure (mmHg)
diastolic_0	Diastolic Blood Pressure (mmHg)
fasting_glucose_0	Fasting Glucose (mg/dL)
HDL_0	HDL Cholesterol (mg/dL)
TRIG_0	Triglycerides (mg/dL)
bmi_0	BMI (kg/m^2)
MetS	MetS
total_Methr	Total Physical Activity (MET-hour/week)
waist_high	High Waist Circumference
systolic_high	High Systolic Blood Pressure
diastolic_high	High Diastolic Blood Pressure
glucose_high	High Fasting Glucose
HDL_low	Low LDL
TRIG_high	High Triglycerides
TotFIBR_1000kcal	Nutrient Dense Daily Total Fiber (g/1000kcal per day)
SOLFIBR_1000kcal	Nutrient Dense Daily Soluble Fiber (g/1000kcal per day)
INSOLFIBR_1000kcal	Nutrient Dense Daily Insoluble Fiber (g/1000kcal per day)
Mean_artpressure	Mean Arterial Pressure
MetSz_score	MetS Z-Score
fiber_recs	Absolute Daily Fiber Recommendations (21g/day)
fiber_per_kcal_recs	Nutrient Dense Daily Fiber Recommendations (14g/1000kcal per day)
